# Supplementary material for: Clinical Utility of Quantitative MRI Parameters for Differentiation of Renal Tumor Subtypes and Who Grades: A Multiparametric Approach with Internal Cortical Reference
Source: J Clin Med. 2026 May 9;15(10):3653. doi: 10.3390/jcm15103653 (PMC13207497; doi:10.3390/jcm15103653)
Supplement: Supplementary file 1 [file jcm-15-03653-s001.zip]

Archive with 1 entries (1 files):
- jcm-4243598-supplementary.pdf
